# Supplementary material for: Integrated transcriptomic and metabolomic analysis reveals the molecular profiles of dynamic variation in Lilium brownii var. viridulum suffering from bulb rot
Source: Front Genet. 2024 Aug 14;15:1432997. doi: 10.3389/fgene.2024.1432997 (PMC11349735; doi:10.3389/fgene.2024.1432997)
Supplement: Supplementary file 1 [file Table1.XLSX]

## Sheet: Table S1
Table S1. Results of RNA quality assessment of twelve bulbs samples of Longya lily
Sample	Concentration (ng/ul)	Volume (ul)	Total amount (ug)	Integrity
LYBH1-1	20	45	0.9	6.4
LYBH1-2	14	45	0.63	6.5
LYBH1-3	12	45	0.54	6.3
LYBH2-1	10	45	0.45	8.5
LYBH2-2	13	45	0.59	8.5
LYBH2-3	14	45	0.63	8.6
LYBH3-1	17	45	0.77	8.5
LYBH3-2	21	45	0.95	7.5
LYBH3-3	28	45	1.26	8.5
LYBH4-1	29	45	1.31	8.6
LYBH4-2	32	45	1.44	7.5
LYBH4-3	11	45	0.5	7.5

## Sheet: Table S2
Table S2. Features and quality of RNA-seq raw data
Sample	Raw Reads	Clean Reads	Clean Base(G)	Error Rate(%)	Q20(%)	Q30(%)	GC Content(%)
LYBH1-1	109903088	107350370	16.1	0.03	97.85	94.06	51.64
LYBH1-2	84216004	81691764	12.25	0.02	98.1	94.54	51.02
LYBH1-3	96517254	92954334	13.94	0.02	98.01	94.31	50.76
LYBH2-1	99833310	96085246	14.41	0.03	97.55	93.46	50.21
LYBH2-2	85709150	83599198	12.54	0.03	97.99	94.2	50.05
LYBH2-3	86220994	83291996	12.49	0.03	97.79	93.89	50.92
LYBH3-1	131259974	126882708	19.03	0.03	97.97	94.15	50.28
LYBH3-2	109697740	106767098	16.02	0.02	98.05	94.32	49.59
LYBH3-3	88130810	85640848	12.85	0.03	97.96	94.18	49.7
LYBH4-1	97978840	94157252	14.12	0.03	97.99	94.23	49.84
LYBH4-2	86848030	84502200	12.68	0.03	97.9	93.99	50.16
LYBH4-3	120219512	116607474	17.49	0.03	97.82	93.77	50.38
Average	99711225	96627540	14.49	0.0275	97.92	94.09	50.38

## Sheet: Table S3
Table S3. The pathways were enriched by DEGs unique to each group
LYBH2 vs. LYBH1
KO ID	Description	DiffRatio	BgRatio	P-value	Adjusted P-value
ko00480	Glutathione metabolism	23/328 7.01%	541/25030 2.16%	8.96769e-07	0.000101335
ko00902	Monoterpenoid biosynthesis	5/328 1.52%	51/25030 0.2%	0.000537273	0.0607118
ko00360	Phenylalanine metabolism	7/328 2.13%	142/25030 0.57%	0.002742	0.309846
ko00350	Tyrosine metabolism	9/328 2.74%	290/25030 1.16%	0.0147597	1
ko00950	Isoquinoline alkaloid biosynthesis	7/328 2.13%	199/25030 0.8%	0.0162825	1
LYBH3 vs. LYBH1
KO ID	Description	DiffRatio	BgRatio	P-value	Adjusted P-value
ko00940	Phenylpropanoid biosynthesis	42/622 6.75%	805/25030 3.22%	5.81154e-06	0.000720631
ko00460	Cyanoamino acid metabolism	22/622 3.54%	306/25030 1.22%	9.56059e-06	0.00118551
ko04075	Plant hormone signal transduction	60/622 9.65%	1393/25030 5.57%	2.53245e-05	0.00314024
ko00999	Biosynthesis of various plant secondary metabolites	23/622 3.7%	443/25030 1.77%	0.000794286	0.0984915
ko00500	Starch and sucrose metabolism	40/622 6.43%	1022/25030 4.08%	0.00329968	0.40916
LYBH4 vs. LYBH1
KO ID	Description	DiffRatio	BgRatio	P-value	Adjusted P-value
ko04141	Protein processing in endoplasmic reticulum	60/392 15.31%	1275/25030 5.09%	2.24312e-14	2.445e-12
ko00906	Carotenoid biosynthesis	12/392 3.06%	194/25030 0.78%	5.99249e-05	0.00653182
ko00480	Glutathione metabolism	19/392 4.85%	541/25030 2.16%	0.000981659	0.107001
ko00920	Sulfur metabolism	9/392 2.3%	187/25030 0.75%	0.00285373	0.311056
ko00960	Tropane, piperidine and pyridine alkaloid biosynthesis	8/392 2.04%	159/25030 0.64%	0.00368065	0.401191

## Sheet: Table S4
Table S4. Transcription factors of differentially expression in the three comparison groups.
Gene ID	LYBH2 vs. LYBH1		LYBH3 vs. LYBH1		LYBH4 vs. LYBH1
	regulated	TF-Family	regulated	TF-Family	regulated	TF-Family
Cluster-10151.11	up	SNF2	-	-	-	-
Cluster-120.0	down	GARP-G2-like	down	GARP-G2-like	down	GARP-G2-like
Cluster-12874.3	up	HSF	up	HSF	up	HSF
Cluster-13049.19	up	bHLH	up	bHLH	up	bHLH
Cluster-13915.2	down	PLATZ	down	PLATZ	down	PLATZ
Cluster-14502.19	up	Tify	up	Tify	up	Tify
Cluster-14502.24	up	Tify	up	Tify	up	Tify
Cluster-16051.2	up	MYB	up	MYB	-	-
Cluster-16051.4	up	MYB	up	MYB	up	MYB
Cluster-1606.1	down	NF-YB	down	NF-YB	down	NF-YB
Cluster-1606.2	down	NF-YB	down	NF-YB	down	NF-YB
Cluster-16218.12	up	SBP	-	-	up	SBP
Cluster-16662.3	up	HSF	-	-	-	-
Cluster-17543.0	up	Tify	up	Tify	up	Tify
Cluster-17543.7	up	Tify	up	Tify	up	Tify
Cluster-18889.6	up	AP2/ERF-ERF	up	AP2/ERF-ERF	up	AP2/ERF-ERF
Cluster-18901.2	up	SRS	-	-	up	SRS
Cluster-1946.4	up	LOB	up	LOB	up	LOB
Cluster-1946.8	up	LOB	up	LOB	up	LOB
Cluster-2084.26	up	bHLH	up	bHLH	up	bHLH
Cluster-2084.28	up	bHLH	up	bHLH	up	bHLH
Cluster-2084.3	up	bHLH	-	-	-	-
Cluster-2084.31	up	bHLH	up	bHLH	up	bHLH
Cluster-2084.32	up	bHLH	up	bHLH	-	-
Cluster-2084.35	up	bHLH	up	bHLH	up	bHLH
Cluster-2084.36	up	bHLH	up	bHLH	-	-
Cluster-2084.40	up	bHLH	up	bHLH	-	-
Cluster-2084.41	up	bHLH	up	bHLH	up	bHLH
Cluster-2084.43	up	bHLH	up	bHLH	-	-
Cluster-2084.50	up	bHLH	up	bHLH	up	bHLH
Cluster-20847.0	up	MYB-related	up	MYB-related	up	MYB-related
Cluster-25345.3	up	AUX/IAA	up	AUX/IAA	up	AUX/IAA
Cluster-2561.13	up	bHLH	up	bHLH	up	bHLH
Cluster-2561.4	up	bHLH	up	bHLH	up	bHLH
Cluster-26538.1	down	B3	down	B3	-	-
Cluster-2717.12	up	NAC	up	NAC	up	NAC
Cluster-2717.14	up	NAC	up	NAC	up	NAC
Cluster-2717.7	up	NAC	up	NAC	up	NAC
Cluster-2717.9	up	NAC	up	NAC	up	NAC
Cluster-27874.13	down	AP2/ERF-ERF	down	AP2/ERF-ERF	down	AP2/ERF-ERF
Cluster-27874.15	down	AP2/ERF-ERF	down	AP2/ERF-ERF	down	AP2/ERF-ERF
Cluster-27874.6	down	AP2/ERF-ERF	down	AP2/ERF-ERF	-	-
Cluster-28370.0	down	C2C2-Dof	down	C2C2-Dof	down	C2C2-Dof
Cluster-29796.1	down	AP2/ERF-ERF	-	-	-	-
Cluster-29796.3	down	AP2/ERF-ERF	down	AP2/ERF-ERF	-	-
Cluster-29796.5	down	AP2/ERF-ERF	down	AP2/ERF-ERF	-	-
Cluster-29919.2	up	GRAS	-	-	-	-
Cluster-3370.2	up	AP2/ERF-ERF	up	AP2/ERF-ERF	up	AP2/ERF-ERF
Cluster-34831.3	up	MYB	up	MYB	up	MYB
Cluster-34831.5	up	MYB	up	MYB	up	MYB
Cluster-34854.17	up	AP2/ERF-ERF	up	AP2/ERF-ERF	-	-
Cluster-36374.0	up	B3	up	B3	up	B3
Cluster-36915.1	up	CSD	up	CSD	up	CSD
Cluster-37272.0	up	PHD	up	PHD	up	PHD
Cluster-37876.15	down	NAC	down	NAC	down	NAC
Cluster-37876.16	down	NAC	down	NAC	down	NAC
Cluster-37876.17	down	NAC	down	NAC	-	-
Cluster-37876.9	down	NAC	down	NAC	down	NAC
Cluster-37942.0	down	TUB	-	-	-	-
Cluster-38374.0	down	LOB	down	LOB	down	LOB
Cluster-38374.1	down	LOB	down	LOB	down	LOB
Cluster-38407.3	down	B3-ARF	down	B3-ARF	down	B3-ARF
Cluster-39831.2	down	TCP	down	TCP	down	TCP
Cluster-40846.0	up	WRKY	up	WRKY	up	WRKY
Cluster-42142.0	up	MYB-related	up	MYB-related	up	MYB-related
Cluster-42517.0	down	bZIP	down	bZIP	down	bZIP
Cluster-42955.2	down	C2H2	-	-	-	-
Cluster-43293.3	up	Jumonji	-	-	-	-
Cluster-43699.0	down	AP2/ERF-ERF	down	AP2/ERF-ERF	down	AP2/ERF-ERF
Cluster-44582.0	up	LOB	up	LOB	up	LOB
Cluster-44635.0	down	AP2/ERF-AP2	down	AP2/ERF-AP2	-	-
Cluster-44851.0	up	AP2/ERF-ERF	up	AP2/ERF-ERF	up	AP2/ERF-ERF
Cluster-45132.2	down	MYB-related	down	MYB-related	down	MYB-related
Cluster-45368.0	down	Trihelix	down	Trihelix	down	Trihelix
Cluster-45690.0	up	NAC	up	NAC	up	NAC
Cluster-46468.4	up	mTERF	-	-	-	-
Cluster-4647.14	up	Tify	up	Tify	up	Tify
Cluster-4647.7	up	Tify	up	Tify	up	Tify
Cluster-46670.1	up	WRKY	up	WRKY	up	WRKY
Cluster-46670.10	up	WRKY	up	WRKY	up	WRKY
Cluster-46670.11	up	WRKY	up	WRKY	up	WRKY
Cluster-47102.0	down	MYB	down	MYB	down	MYB
Cluster-47420.0	down	MYB	down	MYB	-	-
Cluster-47485.0	up	MYB	up	MYB	up	MYB
Cluster-47926.0	down	HB-HD-ZIP	-	-	down	HB-HD-ZIP
Cluster-48168.0	down	AP2/ERF-ERF	down	AP2/ERF-ERF	down	AP2/ERF-ERF
Cluster-48172.0	down	NAC	down	NAC	down	NAC
Cluster-48836.1	up	LOB	up	LOB	up	LOB
Cluster-48836.2	up	LOB	up	LOB	up	LOB
Cluster-48981.0	down	HB-other	down	HB-other	-	-
Cluster-48983.0	down	NAC	down	NAC	down	NAC
Cluster-49180.0	down	bZIP	down	bZIP	down	bZIP
Cluster-49407.0	up	HB-WOX	up	HB-WOX	up	HB-WOX
Cluster-49813.3	down	HB-BELL	down	HB-BELL	down	HB-BELL
Cluster-49923.0	up	WRKY	up	WRKY	up	WRKY
Cluster-50261.0	down	bHLH	down	bHLH	down	bHLH
Cluster-50429.0	up	Tify	up	Tify	up	Tify
Cluster-50429.11	up	Tify	up	Tify	up	Tify
Cluster-50429.5	up	Tify	up	Tify	up	Tify
Cluster-50478.0	down	GARP-G2-like	-	-	-	-
Cluster-50698.1	down	TCP	down	TCP	down	TCP
Cluster-50836.0	down	AP2/ERF-ERF	-	-	-	-
Cluster-51233.0	down	C2C2-GATA	down	C2C2-GATA	down	C2C2-GATA
Cluster-52347.2	down	AP2/ERF-ERF	down	AP2/ERF-ERF	down	AP2/ERF-ERF
Cluster-52347.3	down	AP2/ERF-ERF	down	AP2/ERF-ERF	-	-
Cluster-52347.4	down	AP2/ERF-ERF	down	AP2/ERF-ERF	down	AP2/ERF-ERF
Cluster-52374.1	down	GRAS	down	GRAS	-	-
Cluster-52429.0	down	SBP	down	SBP	down	SBP
Cluster-52972.0	up	bZIP	-	-	up	bZIP
Cluster-52972.2	up	bZIP	up	bZIP	-	-
Cluster-53001.0	down	Trihelix	-	-	-	-
Cluster-53939.5	down	C2C2-Dof	down	C2C2-Dof	down	C2C2-Dof
Cluster-54078.1	down	LOB	down	LOB	-	-
Cluster-54115.5	up	AP2/ERF-ERF	up	AP2/ERF-ERF	up	AP2/ERF-ERF
Cluster-54223.0	down	C2H2	down	C2H2	down	C2H2
Cluster-54275.0	up	GARP-G2-like	up	GARP-G2-like	up	GARP-G2-like
Cluster-54602.0	up	C2H2	up	C2H2	up	C2H2
Cluster-54602.5	up	C2H2	up	C2H2	up	C2H2
Cluster-54629.10	up	NAC	up	NAC	up	NAC
Cluster-54629.3	up	NAC	-	-	up	NAC
Cluster-54629.6	up	NAC	-	-	-	-
Cluster-54629.8	up	NAC	up	NAC	up	NAC
Cluster-54789.1	down	NAC	-	-	down	NAC
Cluster-54789.2	down	NAC	-	-	-	-
Cluster-54960.5	down	SET	-	-	-	-
Cluster-55077.0	up	MYB	up	MYB	up	MYB
Cluster-55177.0	down	GRF	down	GRF	down	GRF
Cluster-55595.0	down	B3	down	B3	down	B3
Cluster-55718.4	down	AP2/ERF-ERF	down	AP2/ERF-ERF	down	AP2/ERF-ERF
Cluster-56454.1	down	C2H2	down	C2H2	-	-
Cluster-56689.0	down	NF-X1	down	NF-X1	down	NF-X1
Cluster-57603.0	down	MBF1	down	MBF1	down	MBF1
Cluster-57694.3	down	NAC	down	NAC	-	-
Cluster-57979.0	up	MYB	up	MYB	up	MYB
Cluster-58381.0	up	AP2/ERF-ERF	up	AP2/ERF-ERF	up	AP2/ERF-ERF
Cluster-58801.0	down	MBF1	down	MBF1	down	MBF1
Cluster-58928.2	down	GeBP	down	GeBP	-	-
Cluster-59004.0	down	C2H2	down	C2H2	down	C2H2
Cluster-59524.0	up	AP2/ERF-ERF	up	AP2/ERF-ERF	up	AP2/ERF-ERF
Cluster-59524.11	up	AP2/ERF-ERF	up	AP2/ERF-ERF	up	AP2/ERF-ERF
Cluster-59524.12	up	AP2/ERF-ERF	up	AP2/ERF-ERF	up	AP2/ERF-ERF
Cluster-59524.14	up	AP2/ERF-ERF	up	AP2/ERF-ERF	up	AP2/ERF-ERF
Cluster-59524.2	up	AP2/ERF-ERF	up	AP2/ERF-ERF	up	AP2/ERF-ERF
Cluster-59524.5	up	AP2/ERF-ERF	up	AP2/ERF-ERF	up	AP2/ERF-ERF
Cluster-59524.7	up	AP2/ERF-ERF	up	AP2/ERF-ERF	up	AP2/ERF-ERF
Cluster-59524.9	up	AP2/ERF-ERF	up	AP2/ERF-ERF	up	AP2/ERF-ERF
Cluster-60048.2	up	GNAT	-	-	-	-
Cluster-60048.6	up	GNAT	up	GNAT	up	GNAT
Cluster-60221.0	up	AP2/ERF-ERF	-	-	-	-
Cluster-60256.1	up	LIM	up	LIM	up	LIM
Cluster-60702.1	down	GRAS	down	GRAS	down	GRAS
Cluster-61035.3	up	Tify	up	Tify	up	Tify
Cluster-61035.8	up	Tify	up	Tify	up	Tify
Cluster-61148.0	down	C2C2-GATA	down	C2C2-GATA	down	C2C2-GATA
Cluster-61203.0	down	HB-BELL	down	HB-BELL	down	HB-BELL
Cluster-61321.1	down	DBB	down	DBB	-	-
Cluster-61796.0	down	TCP	down	TCP	down	TCP
Cluster-61835.0	up	HB-WOX	up	HB-WOX	-	-
Cluster-61835.1	up	HB-WOX	-	-	up	HB-WOX
Cluster-61835.3	up	HB-WOX	up	HB-WOX	-	-
Cluster-61835.4	up	HB-WOX	up	HB-WOX	up	HB-WOX
Cluster-61835.7	up	HB-WOX	up	HB-WOX	up	HB-WOX
Cluster-62782.0	down	OFP	down	OFP	down	OFP
Cluster-62810.1	up	GRAS	-	-	-	-
Cluster-62810.2	down	GRAS	down	GRAS	down	GRAS
Cluster-62934.1	up	bHLH	up	bHLH	-	-
Cluster-63150.2	up	B3-ARF	-	-	-	-
Cluster-63496.4	up	WRKY	up	WRKY	up	WRKY
Cluster-63547.4	up	MYB-related	up	MYB-related	up	MYB-related
Cluster-63606.0	up	Trihelix	up	Trihelix	-	-
Cluster-63657.0	down	zf-HD	down	zf-HD	-	-
Cluster-63698.4	down	Tify	down	Tify	down	Tify
Cluster-63883.6	down	AP2/ERF-ERF	down	AP2/ERF-ERF	-	-
Cluster-64106.2	up	MYB-related	up	MYB-related	up	MYB-related
Cluster-64106.4	up	MYB-related	-	-	-	-
Cluster-64952.0	down	MYB-related	-	-	down	MYB-related
Cluster-65291.2	down	C2H2	down	C2H2	down	C2H2
Cluster-65291.3	up	C2H2	up	C2H2	-	-
Cluster-65366.0	up	MADS-MIKC	up	MADS-MIKC	up	MADS-MIKC
Cluster-65519.0	down	C2C2-Dof	down	C2C2-Dof	-	-
Cluster-65624.0	down	SET	down	SET	down	SET
Cluster-66292.6	down	PHD	-	-	-	-
Cluster-66563.1	down	bHLH	down	bHLH	down	bHLH
Cluster-66563.2	down	bHLH	down	bHLH	down	bHLH
Cluster-66563.5	up	bHLH	up	bHLH	up	bHLH
Cluster-66578.1	down	CAMTA	-	-	-	-
Cluster-66926.2	down	PLATZ	down	PLATZ	down	PLATZ
Cluster-66980.0	down	mTERF	down	mTERF	down	mTERF
Cluster-68178.0	up	WRKY	-	-	-	-
Cluster-68559.7	down	AP2/ERF-ERF	down	AP2/ERF-ERF	down	AP2/ERF-ERF
Cluster-68985.26	up	AP2/ERF-ERF	-	-	-	-
Cluster-68985.29	up	AP2/ERF-ERF	up	AP2/ERF-ERF	up	AP2/ERF-ERF
Cluster-69207.2	down	HB-HD-ZIP	-	-	down	HB-HD-ZIP
Cluster-69470.5	down	C2H2	down	C2H2	down	C2H2
Cluster-69858.1	up	SET	-	-	-	-
Cluster-69870.2	up	B3	up	B3	up	B3
Cluster-69894.1	down	C2C2-Dof	down	C2C2-Dof	down	C2C2-Dof
Cluster-69972.11	down	bHLH	down	bHLH	down	bHLH
Cluster-69972.14	down	bHLH	down	bHLH	down	bHLH
Cluster-69972.15	down	bHLH	down	bHLH	down	bHLH
Cluster-69972.3	up	bHLH	-	-	-	-
Cluster-70404.0	down	SET	down	SET	down	SET
Cluster-70411.5	down	bZIP	down	bZIP	down	bZIP
Cluster-70746.5	up	C3H	up	C3H	up	C3H
Cluster-70809.1	up	B3	up	B3	up	B3
Cluster-70809.6	up	B3	-	-	up	B3
Cluster-70856.0	up	AUX/IAA	up	AUX/IAA	-	-
Cluster-70856.5	up	AUX/IAA	-	-	up	AUX/IAA
Cluster-71011.1	down	C2C2-CO-like	-	-	-	-
Cluster-71209.16	up	AP2/ERF-ERF	up	AP2/ERF-ERF	-	-
Cluster-71209.22	up	AP2/ERF-ERF	up	AP2/ERF-ERF	up	AP2/ERF-ERF
Cluster-71209.24	up	AP2/ERF-ERF	up	AP2/ERF-ERF	up	AP2/ERF-ERF
Cluster-71209.26	up	AP2/ERF-ERF	up	AP2/ERF-ERF	up	AP2/ERF-ERF
Cluster-71209.27	up	AP2/ERF-ERF	up	AP2/ERF-ERF	up	AP2/ERF-ERF
Cluster-71276.0	down	C3H	down	C3H	-	-
Cluster-71276.3	down	C3H	down	C3H	-	-
Cluster-71276.4	down	C3H	down	C3H	down	C3H
Cluster-71276.5	down	C3H	down	C3H	down	C3H
Cluster-71638.1	down	PHD	down	PHD	down	PHD
Cluster-71681.10	up	MYB	up	MYB	up	MYB
Cluster-71681.11	up	MYB	up	MYB	up	MYB
Cluster-71681.12	up	MYB	up	MYB	-	-
Cluster-71681.2	up	MYB	up	MYB	up	MYB
Cluster-71681.3	up	MYB	up	MYB	up	MYB
Cluster-71681.4	up	MYB	up	MYB	up	MYB
Cluster-71681.6	up	MYB	up	MYB	up	MYB
Cluster-71681.8	up	MYB	up	MYB	up	MYB
Cluster-71681.9	up	MYB-related	up	MYB-related	up	MYB-related
Cluster-71772.0	down	C2C2-Dof	down	C2C2-Dof	down	C2C2-Dof
Cluster-71820.0	down	WRKY	down	WRKY	down	WRKY
Cluster-72198.0	up	Jumonji	up	Jumonji	up	Jumonji
Cluster-72232.0	up	NAC	up	NAC	-	-
Cluster-72341.1	up	WRKY	-	-	-	-
Cluster-72347.0	up	Tify	up	Tify	-	-
Cluster-72425.1	down	LOB	down	LOB	down	LOB
Cluster-72491.6	up	C2H2	up	C2H2	-	-
Cluster-72757.3	down	Trihelix	down	Trihelix	down	Trihelix
Cluster-73330.8	down	MYB-related	down	MYB-related	-	-
Cluster-73369.0	up	TAZ	up	TAZ	up	TAZ
Cluster-73390.0	up	NAC	up	NAC	up	NAC
Cluster-73471.2	down	AP2/ERF-ERF	down	AP2/ERF-ERF	down	AP2/ERF-ERF
Cluster-73471.4	down	AP2/ERF-ERF	down	AP2/ERF-ERF	down	AP2/ERF-ERF
Cluster-73906.0	up	WRKY	up	WRKY	up	WRKY
Cluster-74454.1	up	SBP	up	SBP	up	SBP
Cluster-74454.3	up	SBP	up	SBP	-	-
Cluster-74607.18	down	MADS-M-type	-	-	-	-
Cluster-74607.21	down	MADS-M-type	-	-	-	-
Cluster-74607.29	down	MADS-M-type	-	-	-	-
Cluster-74779.0	down	AP2/ERF-ERF	down	AP2/ERF-ERF	down	AP2/ERF-ERF
Cluster-74779.1	down	AP2/ERF-ERF	down	AP2/ERF-ERF	-	-
Cluster-74779.2	down	AP2/ERF-ERF	down	AP2/ERF-ERF	down	AP2/ERF-ERF
Cluster-74779.3	down	AP2/ERF-ERF	down	AP2/ERF-ERF	-	-
Cluster-74779.4	down	AP2/ERF-ERF	down	AP2/ERF-ERF	-	-
Cluster-74779.5	down	AP2/ERF-ERF	-	-	-	-
Cluster-74959.0	down	HB-HD-ZIP	down	HB-HD-ZIP	down	HB-HD-ZIP
Cluster-75120.0	down	C2H2	down	C2H2	down	C2H2
Cluster-75197.3	up	WRKY	up	WRKY	up	WRKY
Cluster-75232.0	down	HB-HD-ZIP	down	HB-HD-ZIP	down	HB-HD-ZIP
Cluster-75471.0	down	AP2/ERF-ERF	-	-	-	-
Cluster-75922.0	down	AP2/ERF-ERF	down	AP2/ERF-ERF	-	-
Cluster-76466.1	up	NF-YA	up	NF-YA	up	NF-YA
Cluster-76524.1	up	bZIP	up	bZIP	up	bZIP
Cluster-76701.4	down	AP2/ERF-ERF	-	-	-	-
Cluster-76925.5	up	NAC	up	NAC	up	NAC
Cluster-77016.4	down	bHLH	-	-	-	-
Cluster-77016.8	down	bHLH	-	-	-	-
Cluster-77442.2	up	WRKY	up	WRKY	up	WRKY
Cluster-7757.1	up	AP2/ERF-ERF	up	AP2/ERF-ERF	up	AP2/ERF-ERF
Cluster-77730.5	up	bHLH	up	bHLH	up	bHLH
Cluster-77957.0	down	NAC	down	NAC	down	NAC
Cluster-11216.2	-	-	down	GeBP	down	GeBP
Cluster-12848.2	-	-	up	MYB	-	-
Cluster-12874.1	-	-	up	HSF	up	HSF
Cluster-13049.15	-	-	down	bHLH	down	bHLH
Cluster-13049.18	-	-	up	bHLH	-	-
Cluster-13049.20	-	-	up	bHLH	up	bHLH
Cluster-13049.22	-	-	up	bHLH	up	bHLH
Cluster-14502.12	-	-	up	Tify	up	Tify
Cluster-14502.13	-	-	up	Tify	up	Tify
Cluster-14502.14	-	-	up	Tify	up	Tify
Cluster-14502.15	-	-	up	Tify	up	Tify
Cluster-14502.17	-	-	up	Tify	up	Tify
Cluster-14502.34	-	-	up	Tify	-	-
Cluster-14502.38	-	-	up	Tify	up	Tify
Cluster-14502.7	-	-	up	Tify	up	Tify
Cluster-15043.0	-	-	up	SET	up	SET
Cluster-16218.13	-	-	up	SBP	up	SBP
Cluster-16218.16	-	-	down	SBP	-	-
Cluster-16281.3	-	-	up	AP2/ERF-ERF	-	-
Cluster-1808.0	-	-	up	LOB	-	-
Cluster-18889.1	-	-	up	AP2/ERF-ERF	-	-
Cluster-18889.2	-	-	up	AP2/ERF-ERF	up	AP2/ERF-ERF
Cluster-1946.1	-	-	up	LOB	-	-
Cluster-1946.10	-	-	up	LOB	-	-
Cluster-1946.3	-	-	up	LOB	-	-
Cluster-2084.21	-	-	up	bHLH	up	bHLH
Cluster-2084.33	-	-	up	bHLH	up	bHLH
Cluster-2084.34	-	-	up	bHLH	-	-
Cluster-2084.38	-	-	up	bHLH	-	-
Cluster-2084.42	-	-	up	bHLH	up	bHLH
Cluster-2084.6	-	-	up	bHLH	-	-
Cluster-23018.0	-	-	up	NF-YB	up	NF-YB
Cluster-23018.1	-	-	up	NF-YB	up	NF-YB
Cluster-23018.2	-	-	up	NF-YB	-	-
Cluster-23018.4	-	-	up	NF-YB	up	NF-YB
Cluster-23018.5	-	-	up	NF-YB	-	-
Cluster-23748.12	-	-	down	HSF	down	HSF
Cluster-24197.0	-	-	up	AUX/IAA	up	AUX/IAA
Cluster-24197.1	-	-	up	AUX/IAA	up	AUX/IAA
Cluster-25046.3	-	-	up	bZIP	up	bZIP
Cluster-25523.0	-	-	up	MYB	up	bHLH
Cluster-2561.10	-	-	up	bHLH	up	bHLH
Cluster-2561.12	-	-	up	bHLH	up	bHLH
Cluster-2561.5	-	-	up	bHLH	up	bHLH
Cluster-2561.6	-	-	up	bHLH	-	-
Cluster-2561.8	-	-	up	bHLH	-	-
Cluster-2561.9	-	-	up	bHLH	up	bHLH
Cluster-26049.0	-	-	up	NAC	up	NAC
Cluster-26235.0	-	-	up	LOB	up	LOB
Cluster-26235.1	-	-	up	LOB	up	LOB
Cluster-26328.0	-	-	up	C2H2	up	C2H2
Cluster-26798.1	-	-	down	SET	down	SET
Cluster-26982.0	-	-	down	mTERF	down	mTERF
Cluster-2717.6	-	-	up	NAC	up	NAC
Cluster-2717.8	-	-	up	NAC	up	NAC
Cluster-27874.11	-	-	down	AP2/ERF-ERF	-	-
Cluster-29596.0	-	-	up	C2H2	up	C2H2
Cluster-29639.0	-	-	down	mTERF	down	mTERF
Cluster-30888.7	-	-	up	MYB	up	MYB
Cluster-30967.0	-	-	down	bHLH	down	bHLH
Cluster-31005.0	-	-	up	C2H2	up	C2H2
Cluster-31676.8	-	-	up	MYB-related	-	-
Cluster-32064.0	-	-	down	mTERF	down	mTERF
Cluster-32283.5	-	-	down	mTERF	-	-
Cluster-34592.0	-	-	up	PLATZ	up	PLATZ
Cluster-34831.2	-	-	up	MYB-related	up	MYB-related
Cluster-34831.4	-	-	up	MYB	-	-
Cluster-34854.11	-	-	up	AP2/ERF-ERF	-	-
Cluster-34854.13	-	-	up	AP2/ERF-ERF	-	-
Cluster-34854.15	-	-	up	AP2/ERF-ERF	up	AP2/ERF-ERF
Cluster-34854.22	-	-	up	AP2/ERF-ERF	up	AP2/ERF-ERF
Cluster-34854.23	-	-	up	AP2/ERF-ERF	-	-
Cluster-34854.24	-	-	up	AP2/ERF-ERF	up	AP2/ERF-ERF
Cluster-35548.0	-	-	down	C2C2-Dof	down	C2C2-Dof
Cluster-35779.0	-	-	down	C2C2-YABBY	down	C2C2-YABBY
Cluster-36266.0	-	-	down	GRAS	down	GRAS
Cluster-36752.0	-	-	down	AP2/ERF-ERF	-	-
Cluster-36915.0	-	-	up	CSD	up	CSD
Cluster-38415.0	-	-	up	MYB-related	up	MYB-related
Cluster-39293.0	-	-	up	WRKY	-	-
Cluster-39831.3	-	-	down	TCP	down	TCP
Cluster-39998.0	-	-	down	GRF	-	-
Cluster-40584.0	-	-	up	LOB	up	LOB
Cluster-40957.0	-	-	up	SNF2	-	-
Cluster-40966.0	-	-	up	AUX/IAA	-	-
Cluster-41353.0	-	-	down	C2H2	-	-
Cluster-41522.17	-	-	up	bHLH	-	-
Cluster-41522.26	-	-	up	bHLH	-	-
Cluster-41522.29	-	-	up	bHLH	up	bHLH
Cluster-42607.1	-	-	down	MYB	down	MYB
Cluster-42679.0	-	-	up	WRKY	up	WRKY
Cluster-43141.1	-	-	down	OFP	-	-
Cluster-43571.0	-	-	down	GRAS	down	GRAS
Cluster-43954.1	-	-	up	SNF2	-	-
Cluster-44009.0	-	-	down	GARP-G2-like	down	GARP-G2-like
Cluster-44346.0	-	-	up	AP2/ERF-ERF	up	AP2/ERF-ERF
Cluster-44987.0	-	-	up	WRKY	-	-
Cluster-45196.0	-	-	up	bHLH	up	bHLH
Cluster-45634.0	-	-	down	SBP	down	SBP
Cluster-45743.0	-	-	down	OFP	down	OFP
Cluster-45801.1	-	-	up	bHLH	-	-
Cluster-45953.0	-	-	down	mTERF	down	mTERF
Cluster-46249.1	-	-	down	mTERF	down	mTERF
Cluster-46468.8	-	-	up	mTERF	down	mTERF
Cluster-4647.1	-	-	up	Tify	-	-
Cluster-4647.11	-	-	up	Tify	-	-
Cluster-4647.13	-	-	up	Tify	-	-
Cluster-4647.4	-	-	up	Tify	up	Tify
Cluster-4647.5	-	-	up	Tify	up	Tify
Cluster-4647.8	-	-	up	Tify	up	Tify
Cluster-46670.5	-	-	down	WRKY	-	-
Cluster-47400.0	-	-	up	MYB	up	MYB
Cluster-47513.0	-	-	down	NAC	-	-
Cluster-47848.0	-	-	down	bZIP	-	-
Cluster-47887.0	-	-	down	C2H2	-	-
Cluster-47915.0	-	-	up	MYB	up	MYB
Cluster-47970.0	-	-	down	AP2/ERF-ERF	down	AP2/ERF-ERF
Cluster-48218.0	-	-	down	GARP-G2-like	down	GARP-G2-like
Cluster-48281.0	-	-	down	C2C2-Dof	-	-
Cluster-49379.0	-	-	up	WRKY	-	-
Cluster-49689.0	-	-	down	TRAF	-	-
Cluster-49870.2	-	-	down	bHLH	-	-
Cluster-50429.12	-	-	up	Tify	up	Tify
Cluster-50429.3	-	-	up	Tify	up	Tify
Cluster-50429.4	-	-	up	Tify	up	Tify
Cluster-50429.6	-	-	up	Tify	up	Tify
Cluster-50429.7	-	-	up	Tify	up	Tify
Cluster-50429.9	-	-	up	Tify	-	-
Cluster-50516.0	-	-	down	bHLH	down	bHLH
Cluster-50783.0	-	-	down	AP2/ERF-ERF	down	AP2/ERF-ERF
Cluster-50917.0	-	-	down	NAC	-	-
Cluster-50941.0	-	-	up	bHLH	up	bHLH
Cluster-5097.10	-	-	up	AP2/ERF-ERF	-	-
Cluster-5097.12	-	-	up	AP2/ERF-ERF	-	-
Cluster-5097.3	-	-	up	AP2/ERF-ERF	-	-
Cluster-5097.6	-	-	up	AP2/ERF-ERF	-	-
Cluster-5097.7	-	-	up	AP2/ERF-ERF	-	-
Cluster-5097.8	-	-	up	AP2/ERF-ERF	up	AP2/ERF-ERF
Cluster-51320.0	-	-	up	SRS	up	SRS
Cluster-51397.0	-	-	down	MYB-related	-	-
Cluster-52065.0	-	-	down	GRAS	-	-
Cluster-52372.1	-	-	down	NF-YC	down	NF-YC
Cluster-52838.0	-	-	down	Trihelix	down	Trihelix
Cluster-53058.0	-	-	down	Trihelix	down	Trihelix
Cluster-53058.3	-	-	down	Trihelix	down	Trihelix
Cluster-53074.0	-	-	down	AP2/ERF-ERF	-	-
Cluster-53086.1	-	-	up	bHLH	up	bHLH
Cluster-53520.1	-	-	down	C2C2-CO-like	-	-
Cluster-53605.0	-	-	up	GNAT	up	GNAT
Cluster-5377.6	-	-	up	AP2/ERF-ERF	up	AP2/ERF-ERF
Cluster-5377.8	-	-	up	AP2/ERF-ERF	-	-
Cluster-53770.0	-	-	up	C3H	up	C3H
Cluster-53939.4	-	-	down	C2C2-Dof	down	C2C2-Dof
Cluster-54115.1	-	-	up	AP2/ERF-ERF	up	AP2/ERF-ERF
Cluster-54115.7	-	-	up	AP2/ERF-ERF	up	AP2/ERF-ERF
Cluster-54410.0	-	-	up	MYB-related	up	MYB-related
Cluster-54585.0	-	-	up	GARP-G2-like	up	GARP-G2-like
Cluster-54602.3	-	-	up	C2H2	up	C2H2
Cluster-54602.4	-	-	up	C2H2	up	C2H2
Cluster-54602.7	-	-	up	C2H2	up	C2H2
Cluster-54952.2	-	-	down	B3-ARF	down	B3-ARF
Cluster-54952.3	-	-	down	B3-ARF	down	B3-ARF
Cluster-54960.14	-	-	up	SET	-	-
Cluster-55221.0	-	-	down	MYB	down	MYB
Cluster-55645.0	-	-	down	bZIP	down	bZIP
Cluster-55675.0	-	-	up	WRKY	up	WRKY
Cluster-55745.0	-	-	up	LIM	up	LIM
Cluster-55849.2	-	-	up	GNAT	-	-
Cluster-55851.0	-	-	down	AP2/ERF-ERF	-	-
Cluster-56187.0	-	-	down	SET	-	-
Cluster-56367.0	-	-	down	GARP-G2-like	down	GARP-G2-like
Cluster-56379.0	-	-	down	C2H2	down	C2H2
Cluster-56487.1	-	-	down	AUX/IAA	-	-
Cluster-56556.0	-	-	down	GRF	-	-
Cluster-57066.0	-	-	down	MYB	down	MYB
Cluster-57196.0	-	-	up	C3H	up	C3H
Cluster-57196.2	-	-	up	C3H	up	C3H
Cluster-57253.0	-	-	down	GRAS	down	GRAS
Cluster-57797.1	-	-	down	C2C2-YABBY	down	C2C2-YABBY
Cluster-57834.0	-	-	up	C2H2	up	C2H2
Cluster-57938.0	-	-	up	AUX/IAA	up	AUX/IAA
Cluster-59006.0	-	-	down	C2C2-GATA	-	-
Cluster-59292.0	-	-	down	C2H2	down	C2H2
Cluster-59524.1	-	-	up	AP2/ERF-ERF	up	AP2/ERF-ERF
Cluster-59524.8	-	-	up	AP2/ERF-ERF	up	AP2/ERF-ERF
Cluster-59610.0	-	-	up	AP2/ERF-AP2	-	-
Cluster-60048.3	-	-	up	GNAT	up	GNAT
Cluster-60158.0	-	-	up	AP2/ERF-ERF	-	-
Cluster-60269.0	-	-	down	GeBP	down	GeBP
Cluster-60754.0	-	-	up	NAC	up	NAC
Cluster-60754.1	-	-	up	NAC	up	NAC
Cluster-61035.7	-	-	up	Tify	up	Tify
Cluster-61104.0	-	-	down	C2C2-YABBY	down	C2C2-YABBY
Cluster-61148.3	-	-	down	C2C2-GATA	down	C2C2-GATA
Cluster-61332.4	-	-	down	DBP	-	-
Cluster-61426.0	-	-	up	MYB	up	MYB
Cluster-61835.2	-	-	up	HB-WOX	-	-
Cluster-62139.0	-	-	down	C3H	down	C3H
Cluster-62139.6	-	-	down	C3H	-	-
Cluster-62307.5	-	-	down	AP2/ERF-ERF	-	-
Cluster-62533.0	-	-	up	SNF2	up	SNF2
Cluster-62533.2	-	-	down	SNF2	-	-
Cluster-62563.1	-	-	down	BES1	down	BES1
Cluster-62935.1	-	-	down	bHLH	-	-
Cluster-63013.5	-	-	up	GARP-G2-like	up	GARP-G2-like
Cluster-63150.1	-	-	up	B3-ARF	up	B3-ARF
Cluster-63153.1	-	-	down	bZIP	-	-
Cluster-63180.0	-	-	down	bZIP	down	bZIP
Cluster-63262.0	-	-	up	bHLH	up	bHLH
Cluster-63547.5	-	-	up	MYB-related	-	-
Cluster-63638.4	-	-	down	TAZ	-	-
Cluster-64099.3	-	-	down	WRKY	-	-
Cluster-64456.0	-	-	down	MYB	down	MYB
Cluster-64637.1	-	-	down	MYB-related	-	-
Cluster-64823.0	-	-	up	MYB-related	up	MYB-related
Cluster-65449.3	-	-	down	TCP	down	TCP
Cluster-65465.0	-	-	up	bHLH	up	bHLH
Cluster-65829.5	-	-	up	Tify	up	Tify
Cluster-66146.5	-	-	down	HSF	-	-
Cluster-66326.0	-	-	up	E2F-DP	up	E2F-DP
Cluster-66394.1	-	-	down	C3H	down	C3H
Cluster-66431.6	-	-	up	AP2/ERF-RAV	up	AP2/ERF-RAV
Cluster-66736.1	-	-	up	C2H2	-	-
Cluster-66770.0	-	-	down	C3H	-	-
Cluster-67172.0	-	-	down	MADS-MIKC	-	-
Cluster-67185.0	-	-	up	Tify	-	-
Cluster-67324.0	-	-	up	MYB-related	up	MYB-related
Cluster-67503.0	-	-	up	WRKY	up	WRKY
Cluster-67763.0	-	-	down	C2H2	down	C2H2
Cluster-68178.2	-	-	up	WRKY	up	WRKY
Cluster-68502.0	-	-	up	HB-KNOX	-	-
Cluster-68563.3	-	-	up	NF-YA	up	NF-YA
Cluster-68855.1	-	-	up	B3-ARF	up	B3-ARF
Cluster-69470.0	-	-	down	C2H2	down	C2H2
Cluster-69470.2	-	-	down	C2H2	-	-
Cluster-69470.3	-	-	down	C2H2	-	-
Cluster-69470.4	-	-	down	C2H2	down	C2H2
Cluster-69473.1	-	-	up	AP2/ERF-ERF	up	AP2/ERF-ERF
Cluster-69561.0	-	-	down	C3H	-	-
Cluster-69561.3	-	-	down	C3H	down	C3H
Cluster-69972.9	-	-	down	bHLH	down	bHLH
Cluster-70404.7	-	-	down	SET	-	-
Cluster-70725.0	-	-	down	MYB	down	MYB
Cluster-70856.7	-	-	up	AUX/IAA	up	AUX/IAA
Cluster-70918.2	-	-	up	NAC	-	-
Cluster-70925.0	-	-	down	C2C2-Dof	down	C2C2-Dof
Cluster-71048.0	-	-	up	GARP-G2-like	up	GARP-G2-like
Cluster-71209.19	-	-	up	AP2/ERF-ERF	-	-
Cluster-71209.21	-	-	up	AP2/ERF-ERF	up	AP2/ERF-ERF
Cluster-71209.25	-	-	up	AP2/ERF-ERF	-	-
Cluster-71617.1	-	-	down	AP2/ERF-ERF	-	-
Cluster-71681.0	-	-	up	MYB	up	MYB
Cluster-71896.0	-	-	down	Trihelix	down	Trihelix
Cluster-71907.0	-	-	down	B3	down	B3
Cluster-72099.0	-	-	up	GARP-G2-like	up	GARP-G2-like
Cluster-72217.0	-	-	up	LOB	up	LOB
Cluster-72341.4	-	-	up	WRKY	up	WRKY
Cluster-72347.1	-	-	up	Tify	-	-
Cluster-72584.0	-	-	down	TAZ	down	TAZ
Cluster-72584.2	-	-	down	TAZ	down	TAZ
Cluster-72584.3	-	-	down	TAZ	-	-
Cluster-72584.4	-	-	down	TAZ	-	-
Cluster-73038.0	-	-	down	WRKY	-	-
Cluster-73237.1	-	-	up	PHD	-	-
Cluster-73355.1	-	-	up	HB-other	-	-
Cluster-73471.5	-	-	down	AP2/ERF-ERF	-	-
Cluster-73510.1	-	-	down	AP2/ERF-AP2	down	AP2/ERF-AP2
Cluster-73718.0	-	-	down	GNAT	-	-
Cluster-73718.3	-	-	down	GNAT	-	-
Cluster-73718.4	-	-	down	GNAT	-	-
Cluster-74026.0	-	-	down	zf-HD	-	-
Cluster-74323.0	-	-	down	NAC	-	-
Cluster-74454.0	-	-	up	SBP	up	SBP
Cluster-74533.0	-	-	up	NF-YA	up	NF-YA
Cluster-74607.20	-	-	down	MADS-M-type	-	-
Cluster-74736.2	-	-	up	MYB	up	MYB
Cluster-74776.0	-	-	up	SNF2	up	SNF2
Cluster-74835.3	-	-	up	Trihelix	up	Trihelix
Cluster-75400.0	-	-	up	WRKY	up	WRKY
Cluster-75711.0	-	-	down	Tify	down	Tify
Cluster-75911.0	-	-	up	MYB	-	-
Cluster-76593.10	-	-	up	GNAT	-	-
Cluster-76925.2	-	-	up	NAC	up	NAC
Cluster-76925.4	-	-	up	NAC	up	NAC
Cluster-76925.6	-	-	up	NAC	up	NAC
Cluster-76978.0	-	-	up	NAC	-	-
Cluster-77252.1	-	-	down	LFY	-	-
Cluster-77254.10	-	-	down	HB-BELL	down	HB-BELL
Cluster-77254.6	-	-	down	HB-other	-	-
Cluster-77254.7	-	-	down	HB-BELL	down	HB-BELL
Cluster-77323.4	-	-	up	MYB	up	MYB
Cluster-77440.0	-	-	up	PHD	-	-
Cluster-77442.0	-	-	up	WRKY	up	WRKY
Cluster-77442.1	-	-	up	WRKY	up	WRKY
Cluster-77442.4	-	-	up	WRKY	up	WRKY
Cluster-7757.2	-	-	up	AP2/ERF-ERF	-	-
Cluster-77661.0	-	-	down	HSF	down	HSF
Cluster-7780.0	-	-	up	LOB	up	LOB
Cluster-77965.6	-	-	down	TRAF	-	-
Cluster-8599.0	-	-	up	B3	up	B3
Cluster-9931.0	-	-	up	GRAS	up	GRAS
Cluster-11618.7	-	-	-	-	up	NAC
Cluster-30888.6	-	-	-	-	up	MYB
Cluster-32098.1	-	-	-	-	down	MYB-related
Cluster-33391.0	-	-	-	-	up	DDT
Cluster-42260.0	-	-	-	-	down	Trihelix
Cluster-43293.1	-	-	-	-	up	Jumonji
Cluster-43293.10	-	-	-	-	up	Jumonji
Cluster-43601.0	-	-	-	-	up	AP2/ERF-ERF
Cluster-44643.0	-	-	-	-	down	DDT
Cluster-44724.0	-	-	-	-	down	AP2/ERF-ERF
Cluster-45196.1	-	-	-	-	up	bHLH
Cluster-46468.12	-	-	-	-	down	mTERF
Cluster-47279.0	-	-	-	-	up	AP2/ERF-ERF
Cluster-47385.0	-	-	-	-	down	C2H2
Cluster-47569.0	-	-	-	-	down	bZIP
Cluster-50114.3	-	-	-	-	up	GARP-G2-like
Cluster-50698.0	-	-	-	-	down	TCP
Cluster-50814.0	-	-	-	-	up	HB-KNOX
Cluster-50923.0	-	-	-	-	down	OFP
Cluster-54115.0	-	-	-	-	up	AP2/ERF-ERF
Cluster-54115.2	-	-	-	-	up	AP2/ERF-ERF
Cluster-54115.3	-	-	-	-	up	AP2/ERF-ERF
Cluster-58158.2	-	-	-	-	up	Tify
Cluster-58158.3	-	-	-	-	up	Tify
Cluster-61476.1	-	-	-	-	up	Jumonji
Cluster-63988.0	-	-	-	-	down	BBR-BPC
Cluster-64161.0	-	-	-	-	down	NAC
Cluster-64519.1	-	-	-	-	down	MYB-related
Cluster-64783.9	-	-	-	-	down	NAC
Cluster-66431.7	-	-	-	-	up	AP2/ERF-RAV
Cluster-67671.0	-	-	-	-	down	DBB
Cluster-68091.3	-	-	-	-	down	C2H2
Cluster-68248.20	-	-	-	-	up	HMG
Cluster-68543.0	-	-	-	-	down	E2F-DP
Cluster-69339.0	-	-	-	-	down	C2C2-GATA
Cluster-69460.5	-	-	-	-	up	AUX/IAA
Cluster-70374.0	-	-	-	-	up	MYB-related
Cluster-70746.3	-	-	-	-	up	C3H
Cluster-70809.5	-	-	-	-	up	B3
Cluster-70856.2	-	-	-	-	up	AUX/IAA
Cluster-70882.0	-	-	-	-	up	MYB-related
Cluster-72097.0	-	-	-	-	up	WRKY
Cluster-72341.3	-	-	-	-	up	WRKY
Cluster-72396.6	-	-	-	-	up	FAR1
Cluster-74835.4	-	-	-	-	up	Trihelix
Cluster-74841.7	-	-	-	-	up	NAC
Cluster-76925.0	-	-	-	-	up	NAC
Cluster-77442.3	-	-	-	-	up	WRKY
Cluster-77793.2	-	-	-	-	up	AP2/ERF-ERF
Cluster-77803.3	-	-	-	-	down	BES1

## Sheet: Table S5
Table S5. Top 10 metabolites with the largest absolute value of Log2FC in the three comparison groups.
LYBH2 vs. LYBH1
Index	Compounds	Class I	Log2FC	Type
Wchn004079	Juglanoside D	Others	4.91	up
Zbln003676	7-hydroxy-4-methoxyphenanthrene-2-O-glucoside	Quinones	4.27	up
Zbqn004234	N-(malonyl)phenylalanine	Amino acids and derivatives	3.75	up
Zmjn005011	1-Feruloyl-3-p-coumaroyl-2',6'-diacetylsucrose	Phenolic acids	3.72	up
Zmtn001661	Vanilloloside	Phenolic acids	3.82	up
Lmfn003035	6-O-p-Coumaroyl-β-D-glucose*	Phenolic acids	4.17	up
Lmhn002926	p-Coumaroylmalic acid	Phenolic acids	3.55	up
Lmsn003111	1-O-p-Coumaroyl-β-D-glucose*	Phenolic acids	6.69	up
Lmsp003881	Kaempferol-3-O-rutinoside-7-O-rhamnoside	Flavonoids	3.41	up
pma0170	N',N''-Diferuloylspermidine	Alkaloids	3.89	up
LYBH3 vs. LYBH1
Index	Compounds	Class I	Log2FC	Type
pme2074	Jasmonoyl-L-Isoleucine	Amino acids and derivatives	5.56	up
pme3961	2'-Deoxyadenosine*	Nucleotides and derivatives	5.45	up
Wchn004079	Juglanoside D	Others	6.06	up
Zbqn004234	N-(malonyl)phenylalanine	Amino acids and derivatives	5.53	up
Zmhn001036	Choerospondin	Flavonoids	6.15	up
Lcsp013328	linoleoyl ethanolamine	Lipids	5.91	up
Lmhn002926	p-Coumaroylmalic acid	Phenolic acids	5.33	up
Lmsn003111	1-O-p-Coumaroyl-β-D-glucose*	Phenolic acids	7.37	up
mws0091	Quercetin-3-O-glucoside (Isoquercitrin)	Flavonoids	-5.64	down
pma0170	N',N''-Diferuloylspermidine	Alkaloids	5.43	up
LYBH4 vs. LYBH1
Index	Compounds	Class I	Log2FC	Type
Wchn004079	Juglanoside D	Others	6.74	up
Zbqn004234	N-(malonyl)phenylalanine	Amino acids and derivatives	5.76	up
Zmhn001036	Choerospondin	Flavonoids	6.7	up
Lcsp013328	linoleoyl ethanolamine	Lipids	5.5	up
Lmhn002926	p-Coumaroylmalic acid	Phenolic acids	5.65	up
Lmlp005572	Galangin-7-O-glucoside	Flavonoids	6.32	up
Lmsn003111	1-O-p-Coumaroyl-β-D-glucose*	Phenolic acids	7.85	up
mws0061	Quercetin-3-O-galactoside (Hyperin)	Flavonoids	-6.43	down
mws0072	Apigenin-5-O-glucoside	Flavonoids	6.47	up
MWSmce177	Ethyl ferulate	Phenolic acids	6.57	up
Note: Log2FC: the difference multiple is logarithm based on 2.

## Sheet: Table S6
Table S6. Correlation between candidate metabolites and genes.
GeneID	Gene symbol	MetaID	Compounds	Class I	coefficient	p-value
Cluster-31376.0	POD	mws0250	L-Tyrosine*	Amino acids and derivatives	0.856163	0.000378919
Cluster-47207.25	POD	mws0250	L-Tyrosine*	Amino acids and derivatives	0.830633	0.000819784
Cluster-738.25	POD	mws0250	L-Tyrosine*	Amino acids and derivatives	0.84416	0.000553827
Cluster-41103.2	CCoAOMT	mws0250	L-Tyrosine*	Amino acids and derivatives	0.803816	0.00162938
Cluster-76938.1	4CL	mws0250	L-Tyrosine*	Amino acids and derivatives	0.802849	0.00166703
Cluster-64771.1	CCR	mws0250	L-Tyrosine*	Amino acids and derivatives	0.821392	0.0010517
Cluster-64771.5	CCR	mws0250	L-Tyrosine*	Amino acids and derivatives	0.821584	0.00104644
Cluster-67744.7	CCR	mws0250	L-Tyrosine*	Amino acids and derivatives	0.845865	0.000525768
Cluster-73449.0	COMT	mws0250	L-Tyrosine*	Amino acids and derivatives	0.836133	0.000701873
Cluster-59780.0	CSE	mws0250	L-Tyrosine*	Amino acids and derivatives	0.826904	0.000908035
Cluster-73206.2	CAD	pmb0751	Trans-5-O-(p-Coumaroyl)shikimate	Phenolic acids	0.900311	6.54541e-05
Cluster-73206.4	CAD	pmb0751	Trans-5-O-(p-Coumaroyl)shikimate	Phenolic acids	0.853236	0.000416919
Cluster-24725.2	POD	pmb0751	Trans-5-O-(p-Coumaroyl)shikimate	Phenolic acids	0.866084	0.000269728
Cluster-24725.5	POD	pmb0751	Trans-5-O-(p-Coumaroyl)shikimate	Phenolic acids	0.8538	0.000409379
Cluster-24725.6	POD	pmb0751	Trans-5-O-(p-Coumaroyl)shikimate	Phenolic acids	0.89713	7.61641e-05
Cluster-31376.0	POD	pmb0751	Trans-5-O-(p-Coumaroyl)shikimate	Phenolic acids	0.858516	0.000350377
Cluster-47207.13	POD	pmb0751	Trans-5-O-(p-Coumaroyl)shikimate	Phenolic acids	0.944706	3.70845e-06
Cluster-47207.14	POD	pmb0751	Trans-5-O-(p-Coumaroyl)shikimate	Phenolic acids	0.874573	0.000197324
Cluster-47207.18	POD	pmb0751	Trans-5-O-(p-Coumaroyl)shikimate	Phenolic acids	0.843978	0.000556898
Cluster-47207.19	POD	pmb0751	Trans-5-O-(p-Coumaroyl)shikimate	Phenolic acids	0.874048	0.00020131
Cluster-47207.21	POD	pmb0751	Trans-5-O-(p-Coumaroyl)shikimate	Phenolic acids	0.912305	3.52011e-05
Cluster-47207.25	POD	pmb0751	Trans-5-O-(p-Coumaroyl)shikimate	Phenolic acids	0.888318	0.000113126
Cluster-65831.3	POD	pmb0751	Trans-5-O-(p-Coumaroyl)shikimate	Phenolic acids	0.941722	4.7985e-06
Cluster-71171.0	POD	pmb0751	Trans-5-O-(p-Coumaroyl)shikimate	Phenolic acids	0.854367	0.000401904
Cluster-738.12	POD	pmb0751	Trans-5-O-(p-Coumaroyl)shikimate	Phenolic acids	0.911642	3.65121e-05
Cluster-738.19	POD	pmb0751	Trans-5-O-(p-Coumaroyl)shikimate	Phenolic acids	0.909449	4.11163e-05
Cluster-738.20	POD	pmb0751	Trans-5-O-(p-Coumaroyl)shikimate	Phenolic acids	0.892163	9.55857e-05
Cluster-738.25	POD	pmb0751	Trans-5-O-(p-Coumaroyl)shikimate	Phenolic acids	0.916927	2.7068e-05
Cluster-738.7	POD	pmb0751	Trans-5-O-(p-Coumaroyl)shikimate	Phenolic acids	0.909105	4.18793e-05
Cluster-76756.7	POD	pmb0751	Trans-5-O-(p-Coumaroyl)shikimate	Phenolic acids	0.873475	0.000205718
Cluster-77065.11	POD	pmb0751	Trans-5-O-(p-Coumaroyl)shikimate	Phenolic acids	0.869524	0.000238256
Cluster-77065.13	POD	pmb0751	Trans-5-O-(p-Coumaroyl)shikimate	Phenolic acids	0.858312	0.000352779
Cluster-77065.16	POD	pmb0751	Trans-5-O-(p-Coumaroyl)shikimate	Phenolic acids	0.843816	0.000559638
Cluster-77065.19	POD	pmb0751	Trans-5-O-(p-Coumaroyl)shikimate	Phenolic acids	0.870671	0.000228426
Cluster-76247.11	CYP73A	pmb0751	Trans-5-O-(p-Coumaroyl)shikimate	Phenolic acids	0.916063	2.84621e-05
Cluster-76247.15	CYP73A	pmb0751	Trans-5-O-(p-Coumaroyl)shikimate	Phenolic acids	0.886854	0.00012043
Cluster-41103.2	CCoAOMT	pmb0751	Trans-5-O-(p-Coumaroyl)shikimate	Phenolic acids	0.871129	0.000224594
Cluster-72689.2	CCoAOMT	pmb0751	Trans-5-O-(p-Coumaroyl)shikimate	Phenolic acids	0.932214	1.00521e-05
Cluster-37218.26	4CL	pmb0751	Trans-5-O-(p-Coumaroyl)shikimate	Phenolic acids	0.895346	8.27423e-05
Cluster-76938.1	4CL	pmb0751	Trans-5-O-(p-Coumaroyl)shikimate	Phenolic acids	0.852897	0.000421504
Cluster-64771.1	CCR	pmb0751	Trans-5-O-(p-Coumaroyl)shikimate	Phenolic acids	0.902739	5.81053e-05
Cluster-64771.5	CCR	pmb0751	Trans-5-O-(p-Coumaroyl)shikimate	Phenolic acids	0.899754	6.72371e-05
Cluster-67744.7	CCR	pmb0751	Trans-5-O-(p-Coumaroyl)shikimate	Phenolic acids	0.882794	0.00014263
Cluster-76023.1	CCR	pmb0751	Trans-5-O-(p-Coumaroyl)shikimate	Phenolic acids	0.878719	0.000168013
Cluster-76023.12	CCR	pmb0751	Trans-5-O-(p-Coumaroyl)shikimate	Phenolic acids	0.879849	0.00016065
Cluster-76023.8	CCR	pmb0751	Trans-5-O-(p-Coumaroyl)shikimate	Phenolic acids	0.887714	0.000116098
Cluster-73928.5	PAL	pmb0751	Trans-5-O-(p-Coumaroyl)shikimate	Phenolic acids	0.902155	5.9811e-05
Cluster-73449.0	COMT	pmb0751	Trans-5-O-(p-Coumaroyl)shikimate	Phenolic acids	0.891694	9.76018e-05
Cluster-59780.0	CSE	pmb0751	Trans-5-O-(p-Coumaroyl)shikimate	Phenolic acids	0.886539	0.000122048
Cluster-67781.4	CSE	pmb0751	Trans-5-O-(p-Coumaroyl)shikimate	Phenolic acids	0.870913	0.000226393
Cluster-71895.13	CSE	pmb0751	Trans-5-O-(p-Coumaroyl)shikimate	Phenolic acids	0.883196	0.0001403
Cluster-71895.5	CSE	pmb0751	Trans-5-O-(p-Coumaroyl)shikimate	Phenolic acids	0.879027	0.000165977
Cluster-71895.6	CSE	pmb0751	Trans-5-O-(p-Coumaroyl)shikimate	Phenolic acids	0.800671	0.00175429
Cluster-73206.2	CAD	HJN003	1-O-Sinapoyl-β-D-glucose	Phenolic acids	0.854376	0.000401782
Cluster-73206.4	CAD	HJN003	1-O-Sinapoyl-β-D-glucose	Phenolic acids	0.857332	0.000364513
Cluster-31376.0	POD	HJN003	1-O-Sinapoyl-β-D-glucose	Phenolic acids	0.829084	0.000855589
Cluster-47207.13	POD	HJN003	1-O-Sinapoyl-β-D-glucose	Phenolic acids	0.806491	0.00152863
Cluster-47207.25	POD	HJN003	1-O-Sinapoyl-β-D-glucose	Phenolic acids	0.823318	0.000999655
Cluster-71171.0	POD	HJN003	1-O-Sinapoyl-β-D-glucose	Phenolic acids	0.830628	0.00081989
Cluster-738.12	POD	HJN003	1-O-Sinapoyl-β-D-glucose	Phenolic acids	0.805838	0.00155275
Cluster-76756.7	POD	HJN003	1-O-Sinapoyl-β-D-glucose	Phenolic acids	0.844197	0.000553204
Cluster-77065.13	POD	HJN003	1-O-Sinapoyl-β-D-glucose	Phenolic acids	0.81054	0.00138527
Cluster-77065.16	POD	HJN003	1-O-Sinapoyl-β-D-glucose	Phenolic acids	0.819048	0.00111785
Cluster-77065.19	POD	HJN003	1-O-Sinapoyl-β-D-glucose	Phenolic acids	0.819164	0.00111451
Cluster-76247.15	CYP73A	HJN003	1-O-Sinapoyl-β-D-glucose	Phenolic acids	0.802478	0.00168165
Cluster-41103.2	CCoAOMT	HJN003	1-O-Sinapoyl-β-D-glucose	Phenolic acids	0.848868	0.000479051
Cluster-37218.26	4CL	HJN003	1-O-Sinapoyl-β-D-glucose	Phenolic acids	0.82776	0.000887145
Cluster-76938.1	4CL	HJN003	1-O-Sinapoyl-β-D-glucose	Phenolic acids	0.834949	0.000726075
Cluster-64771.1	CCR	HJN003	1-O-Sinapoyl-β-D-glucose	Phenolic acids	0.8106	0.00138323
Cluster-64771.5	CCR	HJN003	1-O-Sinapoyl-β-D-glucose	Phenolic acids	0.819607	0.00110181
Cluster-67744.7	CCR	HJN003	1-O-Sinapoyl-β-D-glucose	Phenolic acids	0.805778	0.00155498
Cluster-76023.1	CCR	HJN003	1-O-Sinapoyl-β-D-glucose	Phenolic acids	0.805567	0.00156286
Cluster-73928.5	PAL	HJN003	1-O-Sinapoyl-β-D-glucose	Phenolic acids	0.857023	0.000368284
Cluster-73449.0	COMT	HJN003	1-O-Sinapoyl-β-D-glucose	Phenolic acids	0.851252	0.000444312
Cluster-59780.0	CSE	HJN003	1-O-Sinapoyl-β-D-glucose	Phenolic acids	0.856454	0.000375289
Cluster-67781.4	CSE	HJN003	1-O-Sinapoyl-β-D-glucose	Phenolic acids	0.883468	0.000138744
Cluster-71895.13	CSE	HJN003	1-O-Sinapoyl-β-D-glucose	Phenolic acids	0.892483	9.42269e-05
Cluster-73206.2	CAD	pme3443	Sinapinaldehyde	Phenolic acids	0.906537	4.79253e-05
Cluster-73206.4	CAD	pme3443	Sinapinaldehyde	Phenolic acids	0.958449	9.09582e-07
Cluster-24725.6	POD	pme3443	Sinapinaldehyde	Phenolic acids	0.847216	0.000504333
Cluster-31376.0	POD	pme3443	Sinapinaldehyde	Phenolic acids	0.963796	4.60912e-07
Cluster-47207.13	POD	pme3443	Sinapinaldehyde	Phenolic acids	0.882866	0.000142215
Cluster-47207.14	POD	pme3443	Sinapinaldehyde	Phenolic acids	0.875367	0.00019143
Cluster-47207.19	POD	pme3443	Sinapinaldehyde	Phenolic acids	0.855544	0.000386719
Cluster-47207.25	POD	pme3443	Sinapinaldehyde	Phenolic acids	0.908503	4.32384e-05
Cluster-65831.3	POD	pme3443	Sinapinaldehyde	Phenolic acids	0.890735	0.000101832
Cluster-71171.0	POD	pme3443	Sinapinaldehyde	Phenolic acids	0.924813	1.66626e-05
Cluster-738.12	POD	pme3443	Sinapinaldehyde	Phenolic acids	0.902555	5.8638e-05
Cluster-738.19	POD	pme3443	Sinapinaldehyde	Phenolic acids	0.903869	5.49152e-05
Cluster-738.20	POD	pme3443	Sinapinaldehyde	Phenolic acids	0.892872	9.25994e-05
Cluster-738.21	POD	pme3443	Sinapinaldehyde	Phenolic acids	0.815578	0.00122161
Cluster-738.25	POD	pme3443	Sinapinaldehyde	Phenolic acids	0.885667	0.000126621
Cluster-738.7	POD	pme3443	Sinapinaldehyde	Phenolic acids	0.887245	0.000118445
Cluster-76756.7	POD	pme3443	Sinapinaldehyde	Phenolic acids	0.954426	1.43402e-06
Cluster-77065.11	POD	pme3443	Sinapinaldehyde	Phenolic acids	0.877793	0.000174243
Cluster-77065.13	POD	pme3443	Sinapinaldehyde	Phenolic acids	0.923405	1.82386e-05
Cluster-77065.16	POD	pme3443	Sinapinaldehyde	Phenolic acids	0.916584	2.76146e-05
Cluster-77065.19	POD	pme3443	Sinapinaldehyde	Phenolic acids	0.924096	1.74508e-05
Cluster-76247.11	CYP73A	pme3443	Sinapinaldehyde	Phenolic acids	0.921281	2.08356e-05
Cluster-76247.15	CYP73A	pme3443	Sinapinaldehyde	Phenolic acids	0.939666	5.6872e-06
Cluster-41103.2	CCoAOMT	pme3443	Sinapinaldehyde	Phenolic acids	0.960966	6.68322e-07
Cluster-72689.2	CCoAOMT	pme3443	Sinapinaldehyde	Phenolic acids	0.887973	0.000114818
Cluster-37218.26	4CL	pme3443	Sinapinaldehyde	Phenolic acids	0.937627	6.69164e-06
Cluster-76938.1	4CL	pme3443	Sinapinaldehyde	Phenolic acids	0.972168	1.25525e-07
Cluster-64771.1	CCR	pme3443	Sinapinaldehyde	Phenolic acids	0.94958	2.3572e-06
Cluster-64771.5	CCR	pme3443	Sinapinaldehyde	Phenolic acids	0.954774	1.3809e-06
Cluster-67744.7	CCR	pme3443	Sinapinaldehyde	Phenolic acids	0.960526	7.06337e-07
Cluster-76023.1	CCR	pme3443	Sinapinaldehyde	Phenolic acids	0.943242	4.21556e-06
Cluster-76023.12	CCR	pme3443	Sinapinaldehyde	Phenolic acids	0.917959	2.5473e-05
Cluster-76023.8	CCR	pme3443	Sinapinaldehyde	Phenolic acids	0.902218	5.96236e-05
Cluster-73928.5	PAL	pme3443	Sinapinaldehyde	Phenolic acids	0.926579	1.48408e-05
Cluster-73449.0	COMT	pme3443	Sinapinaldehyde	Phenolic acids	0.945737	3.38123e-06
Cluster-59780.0	CSE	pme3443	Sinapinaldehyde	Phenolic acids	0.97481	7.65696e-08
Cluster-67781.4	CSE	pme3443	Sinapinaldehyde	Phenolic acids	0.944491	3.77985e-06
Cluster-71895.13	CSE	pme3443	Sinapinaldehyde	Phenolic acids	0.892509	9.41166e-05
Cluster-73206.2	CAD	mws0906	Coniferin	Phenolic acids	0.88285	0.000142303
Cluster-73206.4	CAD	mws0906	Coniferin	Phenolic acids	0.932923	9.54833e-06
Cluster-24725.6	POD	mws0906	Coniferin	Phenolic acids	0.835496	0.000714805
Cluster-31376.0	POD	mws0906	Coniferin	Phenolic acids	0.860948	0.000322654
Cluster-47207.13	POD	mws0906	Coniferin	Phenolic acids	0.868392	0.000248283
Cluster-47207.14	POD	mws0906	Coniferin	Phenolic acids	0.913186	3.35201e-05
Cluster-47207.18	POD	mws0906	Coniferin	Phenolic acids	0.802071	0.00169779
Cluster-47207.19	POD	mws0906	Coniferin	Phenolic acids	0.856502	0.0003747
Cluster-47207.21	POD	mws0906	Coniferin	Phenolic acids	0.804165	0.00161593
Cluster-47207.25	POD	mws0906	Coniferin	Phenolic acids	0.884032	0.00013555
Cluster-65831.3	POD	mws0906	Coniferin	Phenolic acids	0.936806	7.13398e-06
Cluster-71171.0	POD	mws0906	Coniferin	Phenolic acids	0.91789	2.55769e-05
Cluster-738.12	POD	mws0906	Coniferin	Phenolic acids	0.850863	0.000449838
Cluster-738.19	POD	mws0906	Coniferin	Phenolic acids	0.88376	0.000137083
Cluster-738.20	POD	mws0906	Coniferin	Phenolic acids	0.868106	0.000250861
Cluster-738.21	POD	mws0906	Coniferin	Phenolic acids	0.810999	0.00136971
Cluster-738.25	POD	mws0906	Coniferin	Phenolic acids	0.875645	0.000189394
Cluster-738.7	POD	mws0906	Coniferin	Phenolic acids	0.880991	0.000153463
Cluster-76756.7	POD	mws0906	Coniferin	Phenolic acids	0.929791	1.19321e-05
Cluster-77065.11	POD	mws0906	Coniferin	Phenolic acids	0.888481	0.000112335
Cluster-77065.13	POD	mws0906	Coniferin	Phenolic acids	0.921752	2.02354e-05
Cluster-77065.16	POD	mws0906	Coniferin	Phenolic acids	0.930995	1.09659e-05
Cluster-77065.19	POD	mws0906	Coniferin	Phenolic acids	0.923554	1.80663e-05
Cluster-76247.11	CYP73A	mws0906	Coniferin	Phenolic acids	0.899186	6.90954e-05
Cluster-76247.15	CYP73A	mws0906	Coniferin	Phenolic acids	0.874521	0.000197717
Cluster-41103.2	CCoAOMT	mws0906	Coniferin	Phenolic acids	0.901285	6.24223e-05
Cluster-72689.2	CCoAOMT	mws0906	Coniferin	Phenolic acids	0.879417	0.000163431
Cluster-37218.26	4CL	mws0906	Coniferin	Phenolic acids	0.913324	3.3263e-05
Cluster-76938.1	4CL	mws0906	Coniferin	Phenolic acids	0.940927	5.12818e-06
Cluster-64771.1	CCR	mws0906	Coniferin	Phenolic acids	0.928796	1.27795e-05
Cluster-64771.5	CCR	mws0906	Coniferin	Phenolic acids	0.916491	2.77646e-05
Cluster-67744.7	CCR	mws0906	Coniferin	Phenolic acids	0.945163	3.56046e-06
Cluster-76023.1	CCR	mws0906	Coniferin	Phenolic acids	0.918757	2.42915e-05
Cluster-76023.12	CCR	mws0906	Coniferin	Phenolic acids	0.909675	4.06224e-05
Cluster-76023.8	CCR	mws0906	Coniferin	Phenolic acids	0.926244	1.51735e-05
Cluster-73928.5	PAL	mws0906	Coniferin	Phenolic acids	0.916479	2.77833e-05
Cluster-73449.0	COMT	mws0906	Coniferin	Phenolic acids	0.907714	4.50743e-05
Cluster-59780.0	CSE	mws0906	Coniferin	Phenolic acids	0.908506	4.32324e-05
Cluster-67781.4	CSE	mws0906	Coniferin	Phenolic acids	0.872342	0.000214669
Cluster-71895.13	CSE	mws0906	Coniferin	Phenolic acids	0.814162	0.00126602
Cluster-65569.4	CYP73A	mws0906	Coniferin	Phenolic acids	-0.852006	0.00043374
Cluster-65569.4	CYP73A	HJN003	1-O-Sinapoyl-β-D-glucose	Phenolic acids	-0.811796	0.001343
Cluster-65569.4	CYP73A	pme3443	Sinapinaldehyde	Phenolic acids	-0.927607	1.38549e-05
Cluster-65569.4	CYP73A	mws0250	L-Tyrosine*	Amino acids and derivatives	-0.813459	0.00128853
Cluster-65569.4	CYP73A	pmb0751	Trans-5-O-(p-Coumaroyl)shikimate	Phenolic acids	-0.809632	0.00141648
Cluster-65569.10	CYP73A	pme3443	Sinapinaldehyde	Phenolic acids	-0.8808	0.000154649
Cluster-34314.1	HCT	pme3443	Sinapinaldehyde	Phenolic acids	-0.801116	0.00173615
Cluster-34314.1	HCT	pmb0751	Trans-5-O-(p-Coumaroyl)shikimate	Phenolic acids	-0.842442	0.00058327
Cluster-57950.0	HCT	HJN003	1-O-Sinapoyl-β-D-glucose	Phenolic acids	-0.803227	0.00165222
Cluster-57950.0	HCT	pme3443	Sinapinaldehyde	Phenolic acids	-0.838916	0.000647451
Cluster-47087.0	CAD	HJN003	1-O-Sinapoyl-β-D-glucose	Phenolic acids	-0.811717	0.00134562
Note:Compounds stands for metabolite name. Coefficient represents the correlation coefficient between DEGs and DAMs involved in phenylpropanoid biosynthesis pathway.
